# Supplementary material for: The potential crosstalk between tumor and plasma cells and its association with clinical outcome and immunotherapy response in bladder cancer
Source: J Transl Med. 2023 May 3;21:298. doi: 10.1186/s12967-023-04151-1 (PMC10155334; doi:10.1186/s12967-023-04151-1)
Supplement: Supplementary file 2 — Additional file 2: Table S1. IgG1 and IgA1 dominated plasma cell marker genes (top 100). [file 12967_2023_4151_MOESM2_ESM.xlsx]

## Sheet: IG_subtype_marker
Table S1: IgG1 and IgA1 dominated plasma cell marker genes (top 100)
	IgG1_plasma_cell_marker	importance_score_IgG1	IgA1_plasma_cell_marker	importance_score_IgA1
1	IGHG1	0.39498	IGHA1	0.729076
2	IGHG4	0.39406	IGHA2	0.705916
3	DPEP1	0.28324	AL928768.3	0.682663
4	HSPA1A	0.275428	JCHAIN	0.413439
5	IGHG3	0.271497	CD27	0.338878
6	HSPA1B	0.258513	TNFRSF17	0.327817
7	DNAJB1	0.239352	DERL3	0.278045
8	JUN	0.238209	PDIA4	0.276059
9	HSPB1	0.236221	CALR	0.275794
10	HSP90AA1	0.226848	CUTA	0.270333
11	PSAP	0.223562	TXNDC5	0.263066
12	HSPA6	0.223063	CCR10	0.260542
13	PRDX4	0.222663	KRTCAP2	0.25828
14	UBC	0.218399	RPL36A	0.257671
15	IGLV1-47	0.210107	LGALS1	0.256865
16	FOS	0.204914	RPL17	0.255146
17	IGHG2	0.204038	MANF	0.250665
18	IGKC	0.203689	NDUFA3	0.249884
19	DUSP1	0.198213	SERP1	0.249658
20	HSPH1	0.193743	RPL36AL	0.248901
21	GADD45B	0.190789	SEC61G	0.248096
22	SSR4	0.189769	RPL39	0.247932
23	IGHV3-43	0.188878	GSTP1	0.247299
24	HSPE1	0.187861	AC090498.1	0.246782
25	ITM2C	0.18552	ATP5G1	0.245973
26	FOSB	0.18489	NDUFA13	0.245752
27	PPP1R15A	0.184838	FKBP2	0.24558
28	UBB	0.183926	RPS15	0.24496
29	MALAT1	0.183042	RABAC1	0.244952
30	HLA-C	0.182819	DNPH1	0.243569
31	NUCB2	0.18037	SDF2L1	0.243521
32	ZFAND2A	0.180356	OST4	0.243322
33	XBP1	0.180245	SUB1	0.242829
34	CTA-384D8.34	0.179891	RP11-492E3.2	0.242183
35	SERPINH1	0.177954	RPL12	0.241807
36	DNAJB4	0.175964	RPS26	0.241515
37	ARSA	0.175293	UBA52	0.24106
38	KRT17	0.174146	PET100	0.240561
39	TCN2	0.173215	ATP5L	0.240353
40	NR4A1	0.172709	FAU	0.239527
41	SAT1	0.171938	RPL36	0.238671
42	TMEM59	0.171504	ATP5I	0.238482
43	HERPUD1	0.171396	SEC61B	0.238366
44	DNAJA1	0.171043	ATPIF1	0.237905
45	HSPA8	0.169596	RPL27A	0.237811
46	ERLEC1	0.169508	MYDGF	0.237128
47	B2M	0.169147	RPL38	0.237028
48	CD79A	0.16728	GABARAP	0.236396
49	IGKV3-15	0.166004	COX6B1	0.236396
50	TPST2	0.165449	RPL34	0.236158
51	IGLC2	0.165143	RPL37A	0.235952
52	IGLV6-57	0.163511	UBE2J1	0.23594
53	APOE	0.163146	MIF	0.235927
54	CRYAB	0.161026	RPS15A	0.23568
55	HSPD1	0.160875	RPL18	0.235575
56	HLA-B	0.160652	DBI	0.235439
57	MZB1	0.159149	TMEM258	0.234199
58	TIMP1	0.158616	RPL35	0.233615
59	CD63	0.156831	RPL24	0.233374
60	FTL	0.155268	SSR2	0.232901
61	BTG2	0.155268	COX6C	0.232595
62	EEF1A1	0.155134	RPS23	0.232574
63	HSPA5	0.154905	RPL35A	0.23253
64	RGS2	0.154825	SNRPD2	0.23251
65	CYBA	0.154779	RPS21	0.231936
66	RPLP1	0.153071	C1orf56	0.231924
67	CD38	0.152678	RPS19	0.23152
68	DNAJB9	0.15267	RPL32	0.231491
69	CCL2	0.15266	EDF1	0.231323
70	EIF1	0.152504	RPL28	0.231248
71	BTG1	0.152225	RPS5	0.231221
72	FKBP11	0.151748	SELM	0.231198
73	RASD1	0.151569	RPS27	0.231082
74	SMPDL3B	0.151058	RPL10	0.231046
75	PDIA6	0.150691	RPS28	0.231046
76	CXCR4	0.150509	MT-ND3	0.230967
77	RHOB	0.150445	C14orf2	0.230939
78	JUNB	0.15013	GNB2L1	0.230911
79	TPT1	0.150096	SERF2	0.230691
80	SOD2	0.149382	RPS14	0.230472
81	HLA-E	0.148725	ISG20	0.230283
82	DPP7	0.147707	RPLP0	0.229901
83	CXCL2	0.147488	RPL27	0.229897
84	MGP	0.147274	SSR3	0.229805
85	OAZ1	0.147091	RPS25	0.229623
86	RGCC	0.146433	RPLP2	0.229114
87	SEL1L	0.146238	RPL18A	0.229007
88	FTH1	0.145672	RPL14	0.22873
89	CADM1	0.14531	RPL41	0.228722
90	RPL41	0.145197	RPS8	0.228709
91	IGHV3-7	0.14489	SEC11C	0.228705
92	RPL10	0.144385	TMSB10	0.228413
93	SEC62	0.143831	RPS2	0.228406
94	CTSS	0.143406	RPS17	0.227487
95	H3F3B	0.143165	GMFG	0.227343
96	SARAF	0.143161	RPS16	0.227212
97	TMSB4X	0.142892	RPL37	0.227182
98	GAS6	0.142888	RPL15	0.227035
99	SEC11C	0.142791	RPL26	0.226716
100	SPAG4	0.142767	RP11-290F5.1	0.226639
