# Supplementary material for: The potential crosstalk between tumor and plasma cells and its association with clinical outcome and immunotherapy response in bladder cancer
Source: J Transl Med. 2023 May 3;21:298. doi: 10.1186/s12967-023-04151-1 (PMC10155334; doi:10.1186/s12967-023-04151-1)
Supplement: Supplementary file 4 — Additional file 4: Table S3. All ligands and receptors between tumor cells and plasma cells. [file 12967_2023_4151_MOESM4_ESM.xlsx]

## Sheet: Sheet1
Table S3: All ligands and receptors between tumor cells and plasma cells
Ligand	Receptor	All	Univariate Cox
			P.value	HR	95% CI (lower)	95% CI (upper)
ANGPTL4	SDC1	ANGPTL4	0.78	0.98	0.85	1.1
APP	CD74	APP	0.24	1.1	0.94	1.3
AREG	EGFR	AREG	0.32	1.1	0.93	1.2
AREG	EGFR_ERBB2	CCL27	0.31	1.1	0.94	1.2
CCL27	CCR10	CCL5	0.16	0.9	0.78	1
CCL5	ACKR1	CDH1	0.015	0.84	0.73	0.97
CD99	CD99	COL1A1	0.0077	1.2	1.1	1.4
CDH1	ITGAE_ITGB7	COL1A2	0.0043	1.2	1.1	1.5
COL1A1	CD44	COL4A1	0.053	1.2	1	1.3
COL1A1	ITGA2_ITGB1	COL4A2	0.015	1.2	1	1.4
COL1A1	ITGA3_ITGB1	COL9A2	0.24	0.91	0.78	1.1
COL1A1	SDC1	CXCL10	0.15	0.9	0.78	1
COL1A1	SDC4	CXCL11	0.078	0.88	0.76	1
COL1A2	CD44	CXCL8	0.61	1	0.9	1.2
COL1A2	ITGA2_ITGB1	FN1	0.00091	1.3	1.1	1.5
COL1A2	ITGA3_ITGB1	GDF15	0.071	0.87	0.75	1
COL1A2	SDC1	GZMA	0.053	0.87	0.75	1
COL1A2	SDC4	HSPG2	0.008	1.2	1.1	1.4
COL4A1	CD44	ITGB2	0.87	0.99	0.85	1.1
COL4A1	ITGA2_ITGB1	LAMA5	0.088	0.89	0.77	1
COL4A1	ITGA3_ITGB1	LAMB1	0.75	0.98	0.84	1.1
COL4A1	SDC1	LAMB3	0.047	0.87	0.75	1
COL4A1	SDC4	LAMC1	0.16	1.1	0.96	1.3
COL4A2	CD44	LGALS9	0.0015	0.81	0.7	0.92
COL4A2	ITGA2_ITGB1	MDK	0.039	0.86	0.75	0.99
COL4A2	ITGA3_ITGB1	MIF	0.095	0.89	0.78	1
COL4A2	SDC1	NAMPT	0.22	1.1	0.94	1.3
COL4A2	SDC4	PTN	0.099	1.1	0.98	1.3
COL9A2	CD44	THBS2	0.081	1.1	0.98	1.3
COL9A2	SDC1	SDC1	0.5	0.95	0.82	1.1
CXCL10	ACKR1	CD74	0.03	0.86	0.75	0.99
CXCL11	ACKR1	EGFR	0.0051	1.2	1.1	1.4
CXCL8	ACKR1	ERBB2	0.4	0.94	0.81	1.1
FN1	CD44	CCR10	0.33	0.93	0.8	1.1
FN1	ITGA3_ITGB1	ACKR1	0.36	1.1	0.92	1.2
FN1	ITGAV_ITGB1	CD99	0.18	1.1	0.95	1.3
FN1	ITGAV_ITGB6	ITGB7	1.6e-05	0.72	0.62	0.84
FN1	SDC1	ITGAE	0.00043	0.77	0.66	0.89
FN1	SDC4	CD44	0.44	1.1	0.91	1.2
GDF15	TGFBR2	ITGB1	0.34	1.1	0.92	1.3
GZMA	F2RL1	ITGA2	0.8	0.98	0.85	1.1
GZMA	PARD3	ITGA3	0.013	0.83	0.72	0.96
HSPG2	DAG1	SDC4	0.0032	0.81	0.7	0.93
ITGB2	ICAM2	ITGAV	0.57	1	0.9	1.2
LAMA5	CD44	ITGB6	0.003	0.81	0.7	0.93
LAMA5	ITGA6_ITGB1	TGFBR2	0.94	1	0.86	1.2
LAMB1	CD44	F2RL1	0.6	0.96	0.83	1.1
LAMB1	ITGA6_ITGB1	PARD3	0.13	1.1	0.97	1.3
LAMB3	CD44	DAG1	0.96	1	0.86	1.2
LAMC1	CD44	ICAM2	0.22	0.91	0.78	1.1
LAMC1	ITGA6_ITGB1	ITGA6	0.093	0.88	0.76	1
LGALS9	CD44	PTPRC	0.46	0.95	0.81	1.1
LGALS9	PTPRC	SDC2	0.44	1.1	0.92	1.2
MDK	SDC2	ACKR3	0.029	1.2	1	1.4
MIF	ACKR3	CXCR4	0.69	0.97	0.85	1.1
MIF	CD74_CD44	INSR	0.067	0.87	0.75	1
MIF	CD74_CXCR4	NCL	0.8	1	0.88	1.2
NAMPT	INSR	CD47	0.43	0.94	0.82	1.1
PTN	NCL
PTN	SDC1
THBS2	CD47
THBS2	SDC1
